# Supplementary material for: Visual complexity modelling based on image features fusion of multiple kernels
Source: PeerJ. 2019 Jul 18;7:e7075. doi: 10.7717/peerj.7075 (PMC6642794; doi:10.7717/peerj.7075)
Supplement: Dataset S1 and Dataset S2 [file peerj-07-7075-s001.zip]

Archive with 2 entries (2 files):
- DatasetS2.mat
- DatasetS1.mat
